# Supplementary material for: Influence of Speech and Cognitive Load on Balance and Timed up and Go
Source: Brain Sci. 2022 Jul 31;12(8):1018. doi: 10.3390/brainsci12081018 (PMC9405849; doi:10.3390/brainsci12081018)
Supplement: Supplementary file 1 [file brainsci-12-01018-s001.zip]

Archive with 1 entries (1 files):
- brainsci-1796289-supplementary.pdf
